# Supplementary material for: YY1 downregulation underlies therapeutic response to molecular targeted agents
Source: Cell Death Dis. 2024 Nov 27;15(11):862. doi: 10.1038/s41419-024-07239-8 (PMC11603335; doi:10.1038/s41419-024-07239-8)
Supplement: Supplementary file 2 — Supplementary Tables [file 41419_2024_7239_MOESM2_ESM.xlsx]

## Sheet: S1
Supplementary Table 1: Patient information for KRAS-, ALK-, or EGFR-mutant lung cancer cohort
Patient	Gender	Age	Histology	TNM Stage	Gene alteration	Tumor H-score	Normla H-score
1	Male	73	Adenocarcinoma	IA2	KRAS Q61H	160	160
2	Male	56	Adenocarcinoma	IA1	KRAS G13C	270	170
3	Male	71	Adenocarcinoma	IA	KRAS G13C	210	100
4	Female	49	Adenocarcinoma	IIA	KRAS G12V	300	20
5	Male	65	Adenocarcinoma	IA	KRAS G12V	150	25
6	Female	62	Adenocarcinoma	IA2	KRAS G12V	150	60
7	Male	54	Adenocarcinoma	IA1	KRAS G12V	190	20
8	Male	64	Adenocarcinoma	IB	KRAS G12V	280	140
9	Female	63	Adenocarcinoma	IA	KRAS G12V	110	50
10	Male	62	Adenocarcinoma	IA	KRAS G12V	250	200
11	Male	68	Adenocarcinoma	IA	KRAS G12V	130	70
12	Female	65	Adenocarcinoma	IA	KRAS G12V	220	50
13	Male	67	Adenocarcinoma	IA	KRAS G12V	250	80
14	Female	78	Adenocarcinoma	IIA	KRAS G12V	200	160
15	Female	64	Adenocarcinoma	IIIA	KRAS G12V	290	30
16	Male	58	Adenocarcinoma	IB	KRAS G12V	150	60
17	Male	67	Adenocarcinoma	IA	KRAS G12D	200	150
18	Female	32	Adenocarcinoma	IA1	KRAS G12D	180	150
19	Male	57	Adenocarcinoma	IIB	KRAS G12D	130	40
20	Male	59	Adenocarcinoma	IA	KRAS G12D	240	120
21	Male	75	Adenocarcinoma	IA	KRAS G12C	285	80
22	Male	54	Adenocarcinoma	IIIA	KRAS G12C	285	100
23	Male	62	Adenocarcinoma	IA	KRAS G12C	300	30
24	Male	54	Adenocarcinoma	IA1	KRAS G12C	250	50
25	Female	61	Adenocarcinoma	IA2	KRAS G12C	180	50
26	Female	57	Adenocarcinoma	IA2	KRAS G12C	280	150
27	Male	51	Adenocarcinoma	IA3	KRAS G12C	250	140
28	Male	57	Adenocarcinoma	IA3	KRAS G12C	170	110
29	Male	53	Adenocarcinoma	IA2	KRAS G12C	210	150
30	Male	67	Adenocarcinoma	IIB	KRAS G12C	100	30
31	Female	65	Adenocarcinoma	IIA	KRAS G12C	160	80
32	Male	66	Adenocarcinoma	IA	KRAS G12C	200	70
33	Female	55	Adenocarcinoma	IA	KRAS G12C	150	50
34	Male	67	Adenocarcinoma	IA	KRAS G12C	220	160
35	Female	62	Adenocarcinoma	IA	KRAS G12C	220	170
36	Male	61	Adenocarcinoma	IA	KRAS G12C	220	60
37	Male	52	Adenocarcinoma	IA	KRAS G12C	200	170
38	Male	70	Adenocarcinoma	IA	KRAS G12C	240	110
39	Male	57	Adenocarcinoma	IA	KRAS G12C	190	60
40	Male	67	Adenocarcinoma	IA	KRAS G12C	290	110
41	Male	64	Adenocarcinoma	IA	KRAS G12C	170	30
42	Male	54	Adenocarcinoma	IIB	KRAS G12C	240	20
43	Male	67	Adenocarcinoma	IIIA	KRAS G12C	200	110
44	Male	63	Adenocarcinoma	IA	KRAS G12A	300	40
45	Male	59	Adenocarcinoma	IA2	KRAS G12A	300	220
46	Male	70	Adenocarcinoma	IIB	KRAS G12A	80	10
47	Male	46	Adenocarcinoma	IA	KRAS G12A	140	70
48	Male	62	Adenocarcinoma	IA	KRAS G12A	300	170
49	Male	66	Adenocarcinoma	IIA	KRAS G12A	210	140
50	Male	60	Adenocarcinoma	IA	KRAS G12A	240	70
51	Male	71	Adenocarcinoma	IIB	KRAS G12A	280	50
52	Female	70	Adenocarcinoma	IA	EGFR Exon21	285	150
53	Female	74	Adenocarcinoma	IIIA	EGFR Exon21	100	0
54	Female	52	Adenocarcinoma	IA	EGFR Exon21	285	25
55	Male	76	Adenocarcinoma	IA	EGFR Exon21	282	150
56	Female	60	Adenocarcinoma	IA	EGFR Exon21	270	150
57	Female	60	Adenocarcinoma	IA	EGFR Exon21	285	75
58	Female	57	Adenocarcinoma	IA	EGFR Exon21	285	60
59	Female	66	Adenocarcinoma	IA	EGFR Exon21	195	135
60	Female	67	Adenocarcinoma	IA	EGFR Exon21	300	135
61	Female	46	Adenocarcinoma	IA	EGFR Exon21	150	75
62	Female	56	Adenocarcinoma	IA	EGFR Exon21	170	40
63	Female	61	Adenocarcinoma	IA	EGFR Exon21	270	80
64	Male	59	Adenocarcinoma	IB	EGFR Exon21	300	120
65	Male	61	Adenocarcinoma	IA	EGFR Exon21	240	80
66	Female	54	Adenocarcinoma	IA	EGFR Exon21	255	70
67	Female	68	Adenocarcinoma	IA	EGFR Exon21	270	10
68	Female	64	Adenocarcinoma	IA	EGFR Exon21	285	50
69	Male	57	Adenocarcinoma	IA	EGFR Exon21	225	50
70	Male	51	Adenocarcinoma	IIB	EGFR Exon21	300	75
71	Female	51	Adenocarcinoma	IA	EGFR Exon21	270	100
72	Female	62	Adenocarcinoma	IA	EGFR Exon21	300	165
73	Female	62	Adenocarcinoma	IB	EGFR Exon21	160	50
74	Female	60	Adenocarcinoma	IA	EGFR Exon21	225	75
75	Male	66	Adenocarcinoma	IA	EGFR Exon21	300	20
76	Female	63	Adenocarcinoma	IA	EGFR Exon21	285	150
77	Male	61	Adenocarcinoma	IIIA	EGFR Exon21	300	240
78	Female	56	Adenocarcinoma	IA	EGFR Exon21	300	150
79	Male	69	Adenocarcinoma	IA	EGFR Exon21	300	140
80	Male	42	Adenocarcinoma	IIIA	EGFR Exon21	300	150
81	Female	63	Adenocarcinoma	IB	EGFR Exon21	150	150
82	Female	76	Adenocarcinoma	IV	EGFR Exon21	300	50
83	Male	63	Adenocarcinoma	IA	EGFR Exon21	231	75
84	Female	73	Adenocarcinoma	IA	EGFR Exon21	285	150
85	Female	59	Adenocarcinoma	IA	EGFR Exon21	285	0
86	Female	50	Adenocarcinoma	IA	EGFR Exon21	240	240
87	Female	72	Adenocarcinoma	IA	EGFR Exon21	300	165
88	Male	64	Adenocarcinoma	IA	EGFR Exon21	60	90
89	Female	62	Adenocarcinoma	IA	EGFR Exon21	300	120
90	Female	49	Adenocarcinoma	IA	EGFR Exon21	160	45
91	Male	58	Adenocarcinoma	IIB	EGFR Exon21	300	100
92	Female	62	Adenocarcinoma	IA	EGFR Exon21	285	80
93	Female	67	Adenocarcinoma	IA	EGFR Exon21	300	270
94	Female	49	Adenocarcinoma	IV	EGFR Exon20,21	285	50
95	Female	50	Adenocarcinoma	IIB	EGFR Exon20,21	250	50
96	Female	54	Adenocarcinoma	IB	EGFR Exon20	160	150
97	Female	67	Adenocarcinoma	IA	EGFR Exon20	270	150
98	Female	62	Adenocarcinoma	IA	EGFR Exon19	300	100
99	Female	57	Adenocarcinoma	IA	EGFR Exon19	270	100
100	Male	45	Adenocarcinoma	IA	EGFR Exon19	285	180
101	Male	62	Adenocarcinoma	IB	EGFR Exon19	270	150
102	Female	60	Adenocarcinoma	IA	EGFR Exon19	300	180
103	Female	58	Adenocarcinoma	IA	EGFR Exon19	300	30
104	Male	63	Adenocarcinoma	IA	EGFR Exon19	300	180
105	Male	51	Adenocarcinoma	IA	EGFR Exon19	285	225
106	Male	41	Adenocarcinoma	IA	EGFR Exon19	300	150
107	Female	67	Adenocarcinoma	IA	EGFR Exon19	285	120
108	Female	43	Adenocarcinoma	IA	EGFR Exon19	300	165
109	Female	45	Adenocarcinoma	IB	EGFR Exon19	285	50
110	Female	43	Adenocarcinoma	IA	EGFR Exon19	300	180
111	Female	46	Adenocarcinoma	IA	EGFR Exon19	270	40
112	Female	68	Adenocarcinoma	IA	EGFR Exon19	160	5
113	Female	49	Adenocarcinoma	IA	EGFR Exon19	285	100
114	Male	79	Adenocarcinoma	IIB	EGFR Exon19	150	150
115	Female	62	Adenocarcinoma	IA	EGFR Exon19	225	150
116	Female	57	Adenocarcinoma	IIB	EGFR Exon19	270	150
117	Female	60	Adenocarcinoma	IA	EGFR Exon19	300	50
118	Female	57	Adenocarcinoma	IA	EGFR Exon19	180	40
119	Female	62	Adenocarcinoma	IA	EGFR Exon19	270	90
120	Female	57	Adenocarcinoma	IA	EGFR Exon19	285	100
121	Female	60	Adenocarcinoma	IA	EGFR Exon19	240	150
122	Male	54	Adenocarcinoma	IA	EGFR Exon19	285	75
123	Female	48	Adenocarcinoma	IA	EGFR Exon19	240	140
124	Female	46	Adenocarcinoma	IA	EGFR Exon19	285	150
125	Male	46	Adenocarcinoma	IA	EGFR Exon19	300	25
126	Female	61	Adenocarcinoma	IA	EGFR Exon19	300	90
127	Male	63	Adenocarcinoma	IA	EGFR Exon19	285	210
128	Female	70	Adenocarcinoma	IIIA	EGFR Exon19	285	165
129	Female	70	Adenocarcinoma	IA	EGFR Exon19	200	270
130	Female	55	Adenocarcinoma	IA	EGFR Exon19	120	50
131	Male	32	Adenocarcinoma	IA	EGFR Exon19	300	225
132	Female	58	Adenocarcinoma	IA	EGFR Exon19	270	40
133	Male	69	Adenocarcinoma	IA	EGFR Exon19	285	40
134	Female	50	Adenocarcinoma	IA	EGFR Exon19	285	120
135	Female	58	Adenocarcinoma	IA	EGFR Exon19	300	40
136	Female	63	Adenocarcinoma	IA	EGFR Exon19	300	150
137	Female	51	Adenocarcinoma	IIIA	EGFR Exon18,20	300	180
138	Female	53	Adenocarcinoma	IA	EGFR Exon18,20	300	180
139	Male	68	Adenocarcinoma	IB	EGFR Exon18	300	100
140	Male	62	Adenocarcinoma	IA	EGFR Exon18	270	90
141	Female	66	Adenocarcinoma	IA	ALK	300	210
142	Male	53	Adenocarcinoma	IA	ALK	270	150
143	Female	69	Adenocarcinoma	IB	ALK	300	225
144	Female	71	Adenocarcinoma	IA	ALK	300	270
145	Female	52	Adenocarcinoma	IV	ALK	300	150
146	Female	56	Adenocarcinoma	V	ALK	285	100
147	Male	65	Adenocarcinoma	IV	ALK	300	240
148	Male	44	Adenocarcinoma	IV	ALK	270	225
149	Female	68	Adenocarcinoma	IV	ALK	300	225
150	Female	50	Adenocarcinoma	IIIA	ALK	300	219
151	Male	64	Adenocarcinoma	IIA	ALK	100	50
152	Female	62	Adenocarcinoma	IB	ALK	300	225
153	Male	41	Adenocarcinoma	IIIA	ALK	60	80
154	Male	62	Adenocarcinoma	IIA	ALK	270	60
155	Female	45	Adenocarcinoma	IIA	ALK	300	225
156	Female	54	Adenocarcinoma	IIB	ALK	225	150
157	Male	52	Adenocarcinoma	IIA	ALK	70	10
158	Female	37	Adenocarcinoma	IA	ALK	80	10
159	Male	51	Adenocarcinoma	IV	ALK	150	60
160	Male	72	Adenocarcinoma	IA	ALK	300	100
161	Male	48	Adenocarcinoma	IIB	ALK	120	40
162	Male	34	Adenocarcinoma	IA	ALK	300	210
163	Female	60	Adenocarcinoma	IA	ALK	220	150
164	Male	46	Adenocarcinoma	IIB	ALK	300	200
165	Male	69	Small Cell	IA	ALK	300	230
166	Male	50	Adenocarcinoma	IIB	ALK	150	90
167	Male	68	Adenocarcinoma	IIB	ALK	260	210
168	Female	69	Adenocarcinoma	IA	ALK	300	210
169	Male	59	Adenocarcinoma	IA	ALK	300	200
170	Male	57	Adenocarcinoma	IIB	ALK	300	220
171	Female	54	Adenocarcinoma	IA	ALK	230	160
172	Male	44	Adenocarcinoma	IA	ALK	270	220
173	Female	56	Adenocarcinoma	IA	ALK	250	200
174	Male	48	Adenocarcinoma	IA	ALK	50	0
175	Male	71	Adenocarcinoma	IA	ALK	190	70
176	Male	47	Adenocarcinoma	IIB	ALK	240	110
177	Male	33	Adenocarcinoma	IA	ALK	290	200
178	Female	67	Adenocarcinoma	IA	ALK	290	210
179	Female	81	Adenocarcinoma	IIB	ALK	140	10
180	Male	74	Adenocarcinoma	IB	ALK	260	100
181	Male	52	Adenocarcinoma	IA	ALK	240	110
182	Female	63	Adenocarcinoma	IIB	ALK	270	90
183	Female	53	Adenocarcinoma	IA	ALK	220	110
184	Male	47	Adenocarcinoma	IIB	ALK	160	100
185	Male	54	Adenocarcinoma	IIB	ALK	280	200
186	Female	47	Adenocarcinoma	IA	ALK	200	90

## Sheet: S2
Supplementary Table 2: Information of patients received neoadjuvant therapy
Patient	Gender	Age	cTNM stage	Histology	Gene alteration	Inhibitor	Pre-treatment		ycTNM stage	Post-treatment
							Tumor H-score	Normla H-score		Tumor H-score	Normla H-score
1	Male	65	IIIA	Adenocarcinoma	EGFRL858R	Gefitinib	300	10	IIB	200	140
2	Female	66	IIIB	Adenocarcinoma	EGFREx19del	Icotinib	150	25	IIIB	50	25
3	Female	53	IIIA	Adenocarcinoma	EGFREx19del	Afatinib	300	100	IIIA	200	200
4	Female	61	IIIA	Adenocarcinoma	EGFREx19del	Gefitinib	300	150	IIIA	200	160

## Sheet: S3
Supplementary Table 3: Information of patients who developed drug resistance following targeted therapy
Patient	Gender	Age	TNM stage	Histology	Gene alteration	Inhibitor	Baseline		Recurrence
							Tumor H-score	Normla H-score	Tumor H-score	Normla H-score
1	Female	72	IV	Adenocarcinoma	EGFRL858R	Gefitinib	285	10	285	5
2	Female	49	IV	Adenocarcinoma	EGFRL858R	Gefitinib	160	20	175	30
3	Female	58	IV	Adenocarcinoma	EGFREx19del	Erlotinib	255	5	275	25
4	Male	67	IV	Adenocarcinoma	EGFREx19del	Icotinib	230	30	225	20
5	Male	70	IV	Adenocarcinoma	EGFRL858R	Gefitinib	235	15	255	10
6	Female	65	IV	Adenocarcinoma	EGFREx19del	Gefitinib	210	70	230	50

## Sheet: S4
Supplementary Table 4: PCR primers, real-time qPCR primers, sgRNA sequences, and siRNA sequences in our study
PCR primer names	Sequences (5' to 3')
EGFR-T790M-F	GCTCATCAtGCAGCTCATGCCCTTCGGCTGCC
EGFR-T790M-R	TGAGCTGCaTGATGAGCTGCACGGTGGAGGTG
YY1-3×FLAG-F	GACGATGATAAGGACTATAAGGATGATGACGACAAATGAGCAACCCAGCTTTCT
YY1-3×FLAG-R	GTCTTTGTAATCCTTGTCATCGTCATCCTTGTAGTCCTGGTTGTTTTTGGCCTTAG
Real-time qPCR primer names	Sequences (5' to 3')
qActin-F	5' -CTCACCCTGAAGTACCCCATC-3'
qActin-R	5' -GGATAGCACAGCCTGGATAGCA-3'
qYY1-1F	5' - AAAGGCTGCACAAAGATGTTCAGGGAT-3'
qYY1-1R	5' -CATAGGGCCTGTCTCCGGTATGGATT-3'
sgRNA names	Sequences (5' to 3')
sgGFP-1F	CACCGGAAGTTCGAGGGCGACACCC
sgGFP-1R	AAACGGGTGTCGCCCTCGAACTTCC
sgEGFR-1F	CACCGTGCGAAGGCGCCACATCGTT
sgEGFR-1R	AAACAACGATGTGGCGCCTTCGCAC
sgYY1-1F	CACCGCCCTATGTGTGCCCCTTCGA
sgYY1-1R	AAACTCGAAGGGGCACACATAGGGC
sgYY1-2F	CACCGCTTCTTATTACAACCATCGA
sgYY1-2R	AAACTCGATGGTTGTAATAAGAAGC
sgMEIS1-1F	CACCGGACACGGCATCTACTCGTTC
sgMEIS1-1R	AAACGAACGAGTAGATGCCGTGTCC
sgMEIS1-2F	CACCGTCGTCTATCACCAAATCGAT
sgMEIS1-2R	AAACATCGATTTGGTGATAGACGAC
sgGATA3-1F	CACCGGATGGCGGGTGCATCGGCGT
sgGATA3-1R	AAACACGCCGATGCACCCGCCATCC
sgGATA3-2F	CACCGGGTGGTCTGACAGTTCGCAC
sgGATA3-2R	AAACGTGCGAACTGTCAGACCACCC
sgREST-1F	CACCGCAGGGCAATTGAACTGCCGT
sgREST-1R	AAACACGGCAGTTCAATTGCCCTGC
sgREST-2F	CACCGAGTAACCCGCCATGCAAGAC
sgREST-2R	AAACGTCTTGCATGGCGGGTTACTC
sgSMAD4-1F	CACCGTGAGTATGCATAAGCGACGA
sgSMAD4-1R	AAACTCGTCGCTTATGCATACTCAC
sgSMAD4-2F	CACCGCAAAGACCGCGTGGTCACTA
sgSMAD4-2R	AAACTAGTGACCACGCGGTCTTTGC
sgSRF-1F	CACCGCAGCAACCTCACCGAGCTAC
sgSRF-1R	AAACGTAGCTCGGTGAGGTTGCTGC
sgSRF-2F	CACCGAACACCTGGGGGACGCCACC
sgSRF-2R	AAACGGTGGCGTCCCCCAGGTGTTC
sgTEAD2-1F	CACCGTCTATCCACCCTGCGGCCGC
sgTEAD2-1R	AAACGCGGCCGCAGGGTGGATAGAC
sgTEAD2-2F	CACCGCGTTCTCAGCTTGATGTAGC
sgTEAD2-2R	AAACGCTACATCAAGCTGAGAACGC
sgCTCF-1F	CACCGATTACGCTTGTAGACAGGAG
sgCTCF-1R	AAACCTCCTGTCTACAAGCGTAATC
sgCTCF-2F	CACCGGCACATGAGAACCCATTCAG
sgCTCF-2R	AAACCTGAATGGGTTCTCATGTGCC
sgFOSL1-1F	CACCGGGCCGGGTTCCCCGAAGTCT
sgFOSL1-1R	AAACAGACTTCGGGGAACCCGGCCC
sgFOSL1-2F	CACCGTTCCGAGACTTCGGGGAACC
sgFOSL1-2R	AAACGGTTCCCCGAAGTCTCGGAAC
sgSOX9-1F	CACCGCATGAAGATGACCGACGAGC
sgSOX9-1R	AAACGCTCGTCGGTCATCTTCATGC
sgSOX9-2F	CACCGCGTGTTCTCGGTGTCCGAGC
sgSOX9-2R	AAACGCTCGGACACCGAGAACACGC
sgNFE2L2-1F	CACCGTGCTGGGACGGGAGTCCCGG
sgNFE2L2-1R	AAACCCGGGACTCCCGTCCCAGCAC
sgNFE2L2-2F	CACCGTATTTGACTTCAGTCAGCGA
sgNFE2L2-2R	AAACTCGCTGACTGAAGTCAAATAC
sgCLOCK-1F	CACCGGTTGGTGGAAGAAGATGACA
sgCLOCK-1R	AAACTGTCATCTTCTTCCACCAACC
sgCLOCK-2F	CACCGTCCTGGTAATGCTAGAAAGA
sgCLOCK-2R	AAACTCTTTCTAGCATTACCAGGAC
sgNFKB1-1F	CACCGCTTTTCGACTACGCGGTGAC
sgNFKB1-1R	AAACGTCACCGCGTAGTCGAAAAGC
sgNFKB1-2F	CACCGGCATTCAGACCGTCCCCGTT
sgNFKB1-2R	AAACAACGGGGACGGTCTGAATGCC
sgPAX6-1F	CACCGACGGGCACTCCCGCTTATAC
sgPAX6-1R	AAACGTATAAGCGGGAGTGCCCGTC
sgPAX6-2F	CACCGTAACTCCGCCCATTCACCGA
sgPAX6-2R	AAACTCGGTGAATGGGCGGAGTTAC
siRNA names	Sequences (5' to 3')
siETS1-F	GUGGUUUCCAGUCCAAUUATT
siETS1-R	UAAUUGGACUGGAAACCACTT
siCREB1-F	GCCACAGAUUGCCACAUUATT
siCREB1-R	UAAUGUGGCAAUCUGUGGCTT
siSRF-F	CCCAGCUGCUUUACUUAAATT
siSRF-R	UUUAAGUAAAGCAGCUGGGTT
siELK1-F	CCUCCUAGCAUUCACUUCUTT
siELK1-R	AGAAGUGAAUGCUAGGAGGTT
siETV1-F	GGAGAAAUUGUAACGAGAATT
siETV1-R	UUCUCGUUACAAUUUCUCCTT
siSP1-F	GGCAGACCUUUACAACUCATT
siSP1-R	UGAGUUGUAAAGGUCUGCCTT
siEGR1-F	CCCGGUUACUACCUCUUAUTT
siEGR1-R	AUAAGAGGUAGUAACCGGGTT
siRREB1-F	GGAAGGUUCAGACCUAUCUTT
siRREB1-R	AGAUAGGUCUGAACCUUCCTT
siMAZ-F	GGAGUUCAAGAACGGCUACTT
siMAZ-R	GUAGCCGUUCUUGAACUCCTT
siCEBPA-F	CGGUGGACAAGAACAGCAATT
siCEBPA-R	UUGCUGUUCUUGUCCACCGTT
